# Supplementary material for: High-Speed Video-Oculography for Measuring Three-Dimensional Rotation Vectors of Eye Movements in Mice
Source: PLoS One. 2016 Mar 29;11(3):e0152307. doi: 10.1371/journal.pone.0152307 (PMC4811530; doi:10.1371/journal.pone.0152307)
Supplement: S1 Data — Simulated 2D data for the center of the pupil when the eye is rotated from −30° to +30° for each degree around the axis (1/14 2/14 3/14). In the file the length of the radius is shown in the first line, the coordinate when the eye is at a reference position is shown in the second line, and each 2D coordinate (yp-yc zp-zc) is shown in the following lines. (CSV) [file pone.0152307.s001.csv]

radius	96
0	0
-36.64825294	28.41312806
-35.59689535	27.45684941
-34.53051708	26.49847339
-33.44944299	25.53829194
-32.35400236	24.57659753
-31.24452889	23.61368311
-30.12136053	22.64984199
-28.9848394	21.68536777
-27.83531171	20.72055422
-26.67312761	19.75569526
-25.49864111	18.79108477
-24.31220997	17.82701659
-23.1141956	16.86378439
-21.90496291	15.90168157
-20.68488026	14.94100121
-19.45431928	13.98203592
-18.21365483	13.02507783
-16.96326481	12.07041843
-15.70353012	11.11834852
-14.43483448	10.16915811
-13.15756434	9.223136327
-11.87210877	8.280571348
-10.57885935	7.341750283
-9.27820999	6.406959106
-7.970556897	5.476482564
-6.656298392	4.550604089
-5.335834809	3.629605713
-4.009568375	2.713767979
-2.677903083	1.803369862
-1.341244572	0.898688677
0	0
1.345422076	-0.892422421
2.694611828	-1.778306745
4.047158279	-2.657383123
5.40264943	-3.52938378
6.760672387	-4.394043097
8.120813482	-5.251097688
9.482658402	-6.100286488
10.84579232	-6.941350826
12.2098	-7.774034504
13.57426597	-8.598083879
14.93877459	-9.413247939
16.30291022	-10.21927838
17.66625732	-11.01592966
19.02840062	-11.80295914
20.38892519	-12.58012706
21.7474166	-13.3471967
23.10346103	-14.10393439
24.45664544	-14.85010963
25.80655762	-15.58549513
27.15278637	-16.30986688
28.49492163	-17.02300423
29.83255456	-17.72468996
31.16527771	-18.41471031
32.49268512	-19.09285511
33.81437245	-19.75891778
35.12993709	-20.41269544
36.43897832	-21.05398893
37.74109739	-21.68260293
39.03589766	-22.29834593
40.32298473	-22.90103039
