# Supplementary material for: High-Speed Video-Oculography for Measuring Three-Dimensional Rotation Vectors of Eye Movements in Mice
Source: PLoS One. 2016 Mar 29;11(3):e0152307. doi: 10.1371/journal.pone.0152307 (PMC4811530; doi:10.1371/journal.pone.0152307)
Supplement: S2 Data — Simulated 2D data for the iris freckle when the eye is rotated from −30° to +30° for each degree around the axis (1/14 2/14 3/14). In the file the length of the radius is shown in the first line, the coordinate when the eye is at a reference position is shown in the second line, and each 2D coordinate (yi-yc zi-zc) is shown in the following lines. (CSV) [file pone.0152307.s002.csv]

radius	115
64	2
21.7906744	25.29917847
23.21422479	24.37786925
24.64069184	23.46411619
26.06964102	22.55819763
27.50063706	21.66038951
28.93324407	20.77096532
30.36702566	19.89019598
31.80154509	19.01834979
33.23636539	18.15569232
34.6710495	17.30248634
36.1051604	16.45899175
37.53826124	15.62546548
38.9699155	14.80216143
40.39968707	13.9893304
41.82714043	13.18721997
43.25184077	12.39607449
44.67335411	11.61613492
46.09124744	10.84763887
47.50508886	10.09082041
48.91444769	9.345910081
50.31889464	8.61313479
51.71800189	7.892717747
53.11134327	7.184878398
54.49849435	6.489832357
55.87903258	5.807791344
57.25253745	5.138963113
58.61859057	4.483551397
59.97677583	3.841755839
61.32667951	3.213771938
62.66789041	2.599790984
64	2
65.3226025	1.414581689
66.63529502	0.843714375
67.93767772	0.28757195
69.22935387	-0.25367618
70.50993002	-0.779865145
71.77901609	-1.290834663
73.0362255	-1.786429089
74.2811753	-2.266497458
75.51348627	-2.730893538
76.73278302	-3.179475869
77.93869415	-3.612107809
79.13085233	-4.028657573
80.30889441	-4.428998277
81.47246155	-4.813007973
82.62119932	-5.180569687
83.7547578	-5.531571457
84.8727917	-5.865906365
85.97496045	-6.183472569
87.06092833	-6.484173334
88.13036453	-6.767917065
89.18294329	-7.034617331
90.218344	-7.284192892
91.23625125	-7.516567725
92.23635499	-7.731671046
93.21835056	-7.929437332
94.18193885	-8.109806344
95.12682634	-8.272723137
96.0527252	-8.418138086
96.95935341	-8.546006896
97.84643478	-8.656290618
