# Supplementary material for: High-Speed Video-Oculography for Measuring Three-Dimensional Rotation Vectors of Eye Movements in Mice
Source: PLoS One. 2016 Mar 29;11(3):e0152307. doi: 10.1371/journal.pone.0152307 (PMC4811530; doi:10.1371/journal.pone.0152307)
Supplement: S3 Data — When S1 and S2 Data are analyzed by S1 Source, we can obtain the 3D rotation vector file. (CSV) [file pone.0152307.s003.csv]

-0.071612434	-0.143224868	-0.214837302
-0.069118457	-0.138236914	-0.20735537
-0.066635712	-0.133271423	-0.199907135
-0.064163747	-0.128327495	-0.192491242
-0.061702119	-0.123404239	-0.185106358
-0.059250391	-0.118500782	-0.177751173
-0.056808131	-0.113616261	-0.170424392
-0.054374914	-0.108749828	-0.163124743
-0.051950323	-0.103900646	-0.155850968
-0.049533943	-0.099067887	-0.14860183
-0.047125368	-0.094250736	-0.141376104
-0.044724193	-0.089448387	-0.134172581
-0.042330022	-0.084660044	-0.126990067
-0.03994246	-0.07988492	-0.119827381
-0.037561118	-0.075122236	-0.112683354
-0.03518561	-0.07037122	-0.10555683
-0.032815554	-0.065631108	-0.098446663
-0.030450572	-0.060901144	-0.091351717
-0.028090288	-0.056180577	-0.084270865
-0.025734331	-0.051468661	-0.077202992
-0.023382329	-0.046764658	-0.070146987
-0.021033916	-0.042067832	-0.063101748
-0.018688727	-0.037377453	-0.05606618
-0.016346398	-0.032692796	-0.049039193
-0.014006568	-0.028013136	-0.042019705
-0.011668878	-0.023337756	-0.035006633
-0.009332968	-0.018665936	-0.027998905
-0.006998482	-0.013996964	-0.020995446
-0.004665062	-0.009330125	-0.013995187
-0.002332354	-0.004664707	-0.006997061
0	1.73E-18	-5.55E-17
0.002332354	0.004664707	0.006997061
0.004665062	0.009330125	0.013995187
0.006998482	0.013996964	0.020995446
0.009332968	0.018665936	0.027998905
0.011668878	0.023337756	0.035006633
0.014006568	0.028013136	0.042019705
0.016346398	0.032692796	0.049039193
0.018688727	0.037377453	0.05606618
0.021033916	0.042067832	0.063101748
0.023382329	0.046764658	0.070146987
0.025734331	0.051468661	0.077202992
0.028090288	0.056180577	0.084270865
0.030450572	0.060901144	0.091351717
0.032815554	0.065631108	0.098446663
0.03518561	0.07037122	0.10555683
0.037561118	0.075122236	0.112683354
0.03994246	0.07988492	0.119827381
0.042330022	0.084660044	0.126990067
0.044724194	0.089448387	0.134172581
0.047125368	0.094250736	0.141376104
0.049533943	0.099067887	0.14860183
0.051950323	0.103900646	0.155850968
0.054374914	0.108749828	0.163124743
0.056808131	0.113616261	0.170424392
0.059250391	0.118500782	0.177751173
0.061702119	0.123404239	0.185106358
0.064163747	0.128327495	0.192491242
0.066635712	0.133271423	0.199907135
0.069118457	0.138236914	0.20735537
0.071612434	0.143224868	0.214837302
